# Supplementary material for: An Improvement of Mechanical Properties of Two Kinds of Silicone Resins Containing Ladder Segments by Chemical Modification with Trimethylborate
Source: Materials (Basel). 2023 Apr 13;16(8):3072. doi: 10.3390/ma16083072 (PMC10144118; doi:10.3390/ma16083072)
Supplement: Supplementary file 1 [file materials-16-03072-s001.zip]

Archive with 1 entries (1 files):
- materials-2319087-supplementary.pdf
